# Supplementary material for: Cassava mosaic disease and its whitefly vector in Cameroon: Incidence, severity and whitefly numbers from field surveys
Source: Crop Prot. 2022 Aug;158:106017. doi: 10.1016/j.cropro.2022.106017 (PMC9168542; doi:10.1016/j.cropro.2022.106017)
Supplement: Multimedia component 1 [file mmc1.xlsx]

## Sheet: Sheet1
Supplementary Material 1: CMD severity and incidence, whitefly population, geographical coordinates and altitudes of surveyed fields
Field ID	CMD Severity - Mean	CMD Incidence - Mean	Whitefly - Mean	Altitude	Longitude	Latitude
Cameroon No. 1 ID. 13717	2.44828	0.966667	6.06667	84.8	10.0884	3.8444
Cameroon No. 2 ID. 13720	2.37931	0.966667	6.83333	90.8	10.2037	3.7851
Cameroon No. 3 ID. 13723	2.27586	0.966667	5.43333	125.5	10.3186	3.8142
Cameroon No. 4 ID. 13726	2.46667	1	5.76667	125.8	10.481	3.8473
Cameroon No. 5 ID. 13729	2.26667	1	4.33333	179.2	10.6438	3.8722
Cameroon No. 6 ID. 13732	2.58621	0.966667	6.9	339.8	10.8424	3.884
Cameroon No. 7 ID. 13735	2.10345	0.966667	1.53333	741.4	11.4103	3.7908
Cameroon No. 8 ID. 13738	2.5	0.923077	2.92308	691.8	11.2622	3.7819
Cameroon No. 9 ID. 13741	2.16667	1	5.56667	483.2	10.98	3.8419
Cameroon No. 10 ID. 13744	2.43333	1	3.73333	215.7	10.8139	3.804
Cameroon No. 11 ID. 13747	2.36667	1	7.43333	209.1	10.7829	3.6768
Cameroon No. 12 ID. 13750	2.21429	0.933333	2.83333	743.5	11.4525	3.9665
Cameroon No. 13 ID. 13753	2.54167	1	1.45833	579.1	11.3549	4.0373
Cameroon No. 14 ID. 13756	2.16667	1	1.1	593.7	11.3201	4.0681
Cameroon No. 15 ID. 13759	2.48276	0.966667	2.43333	531.2	11.2101	4.0946
Cameroon No. 16 ID. 13762	2.8	1	0.6	515.9	11.223	4.1939
Cameroon No. 17 ID. 13765	2.3	1	0.6	452.9	11.2965	4.2699
Cameroon No. 18 ID. 13768	2.6	1	1.1	491.8	11.4133	4.2327
Cameroon No. 19 ID. 13771	2.53333	1	1.06667	625.6	11.5487	4.0521
Cameroon No. 20 ID. 13774	2.33333	1	0.833333	377.8	11.2752	4.3597
Cameroon No. 20 ID. 13777	2.33333	1	0.833333	377.8	11.2752	4.3597
Cameroon No. 21 ID. 13780	2.8	1	1.16667	479.4	11.2565	4.6309
Cameroon No. 22 ID. 13783	2.16667	1	1.4	553.3	11.1627	4.8179
Cameroon No. 23 ID. 13786	2.07407	0.9	2.3	687	11.021	4.8096
Cameroon No. 24 ID. 13789	2.26667	1	4.03333	788.6	10.8302	4.7851
Cameroon No. 25 ID. 13792	2.66667	1	4.66667	772.5	10.7338	4.9533
Cameroon No. 26 ID. 13795	2.23529	0.566667	7.4	1165.3	10.6669	5.0864
Cameroon No. 27 ID. 13798	2.03448	0.966667	1.06667	1516.8	10.4559	5.1551
Cameroon No. 28 ID. 13801	2.16667	0.4	3.26667	1606	10.2956	5.1507
Cameroon No. 29 ID. 13804	2.07692	0.433333	4.63333	1111.2	10.1495	5.1485
Cameroon No. 30 ID. 13807	2.16667	0.2	6.76667	722.7	9.9912	5.1415
Cameroon No. 31 ID. 13810	1	0	5.4	872.4	9.9583	5.0217
Cameroon No. 32 ID. 13813	2	1	5.33333	570.4	9.8773	4.8724
Cameroon No. 33 ID. 13816	2.30769	0.866667	4.16667	329.1	9.758	4.7808
Cameroon No. 34 ID. 13819	2.07692	0.433333	14	64.2	9.6426	4.5801
Cameroon No. 35 ID. 13822	2.22222	0.3	2.1	44.3	9.5628	4.4269
Cameroon No. 36 ID. 13825	2	0.166667	1.53333	59.8	9.6061	4.2714
Cameroon No. 37 ID. 13828	2	0.166667	13.6	457.2	9.3232	4.2108
Cameroon No. 38 ID. 13858	2	0.3	1.33333	359	9.3133	4.1063
Cameroon No. 39 ID. 13861	2.07692	0.433333	2.6	110.2	9.1951	4.0329
Cameroon No. 40 ID. 13864	2	0.666667	21.5	10.2	9.0528	4.0584
Cameroon No. 41 ID. 13867	2.04	0.833333	4.93333	30.2	9.0027	4.1951
Cameroon No. 42 ID. 13870	2	0.233333	2.86667	27	9.2283	3.9714
Cameroon No. 43 ID. 13873	2.5	0.666667	4.33333	6.9	9.4174	4.1265
Cameroon No. 44 ID. 13876	2.24	0.833333	2.2	5.8	9.5683	4.1459
Cameroon No. 45 ID. 13879	2.03846	0.866667	6.9	75.7	9.8105	4.1079
Cameroon No. 46 ID. 13882	2.11111	0.9	6.93333	33	9.9183	4.1628
Cameroon No. 47 ID. 13885	2.08333	0.8	2.4	36.7	10.0489	4.179
Cameroon No. 48 ID. 13888	2.75	0.933333	1.46667	87.7	10.0531	4.2905
Cameroon No. 49 ID. 13891	2.30769	0.866667	2.43333	29.8	9.9911	4.4207
Cameroon No. 50 ID. 13894	2.48	0.833333	3.5	1.7	10.0387	4.0697
Cameroon No. 51 ID. 13897	2.07143	0.933333	5.96667	83	10.0978	3.9839
Cameroon No. 52 ID. 14254	2.2069	0.966667	5.83333	65.7	10.1365	3.778
Cameroon No. 53 ID. 14257	2.23333	1	3.76667	37.9	10.1141	3.6523
Cameroon No. 54 ID. 14260	2.2	1	16.5333	45.7	10.127	3.4853
Cameroon No. 55 ID. 14263	2.11538	0.866667	5.53333	37.3	10.0992	3.353
Cameroon No. 56 ID. 14266	2.04167	0.8	7.36667	28	10.0353	3.2348
Cameroon No. 57 ID. 14269	2.83333	1	1.23333	18.6	9.9909	3.1076
Cameroon No. 58 ID. 14272	2.04167	0.8	1.06667	11.5	9.9141	2.9678
Cameroon No. 59 ID. 14356	2.24	0.833333	9.1	4.2	9.894	2.8139
Cameroon No. 60 ID. 14359	2.03333	1	2.56667	-3.1	9.8609	2.6954
Cameroon No. 61 ID. 14362	2.16667	1	1.56667	18.9	9.827	2.5608
Cameroon No. 62 ID. 14365	2	0.633333	2	14	9.8342	2.3904
Cameroon No. 63 ID. 14368	2.06667	1	5.93333	47.5	10.0089	2.8556
Cameroon No. 64 ID. 14371	2.23333	1	10.6	67	10.1841	2.7699
Cameroon No. 65 ID. 14374	2.43333	1	2.46667	31.4	10.3481	2.8114
Cameroon No. 66 ID. 14377	2.13333	1	10.3667	410.2	10.4758	2.7905
Cameroon No. 67 ID. 14380	2.3	1	6.96667	448.6	10.591	2.8155
Cameroon No. 68 ID. 14383	2.16667	1	3.83333	623.2	10.7268	2.8174
Cameroon No. 69 ID. 14386	2.06667	1	3.33333	674.5	10.8441	2.8111
Cameroon No. 70 ID. 14389	2.1	1	2.06667	621.6	10.9702	2.8493
Cameroon No. 71 ID. 14392	2.125	1	1.1875	569.1	11.0853	2.8732
Cameroon No. 72 ID. 14395	2.1	1	5.7	575.6	11.0951	2.2132
Cameroon No. 73 ID. 14398	2.03333	1	4.66667	595	11.2055	2.2469
Cameroon No. 74 ID. 14401	2.53333	1	1.93333	578.2	11.3283	2.1961
Cameroon No. 75 ID. 14404	2.2	0.333333	1.8	583.3	11.3301	2.2733
Cameroon No. 76 ID. 14407	2.07692	0.866667	4.86667	569.6	11.2684	2.3986
Cameroon No. 77 ID. 14410	2.03333	1	4.7	538.2	11.1774	2.4733
Cameroon No. 78 ID. 14413	2	0.933333	2.2	591.2	11.0754	2.5153
Cameroon No. 79 ID. 14416	2.06667	1	4.1	583.2	11.0591	2.7073
Cameroon No. 80 ID. 14419	2.03333	1	3.53333	565.8	11.1314	2.8124
Cameroon No. 81 ID. 14422	2.13333	1	2.96667	592	11.3229	2.9141
Cameroon No. 82 ID. 14425	2.03333	1	9.2	712.6	11.509	2.9667
Cameroon No. 83 ID. 14428	2	1	1.73333	737.1	11.6794	2.9825
Cameroon No. 84 ID. 14431	2.23333	1	2.23333	673.9	11.8953	2.9595
Cameroon No. 85 ID. 14434	2.13333	1	2.1	662.7	12.1311	2.9687
Cameroon No. 86 ID. 14437	2.06667	1	5.8	666.5	12.2452	3.0958
Cameroon No. 87 ID. 14440	2	1	1.8	657.4	12.1513	3.15
Cameroon No. 88 ID. 14443	2.1	1	2.03333	681.1	12.0218	3.1128
Cameroon No. 89 ID. 14446	2.16	0.833333	2.5	686.2	11.911	3.2342
Cameroon No. 90 ID. 14449	1	0	1.43333	662.7	11.8157	3.3144
Cameroon No. 91 ID. 14452	2	0.6	1.66667	664.4	11.7926	3.2093
Cameroon No. 91 ID. 14455	2	1	11.8667	633.1	12.909	2.6895
Cameroon No. 93 ID. 14458	2	0.966667	3.53333	640.2	13.0905	2.7288
Cameroon No. 94 ID. 14461	2	0.4	5.16667	621.7	13.2906	2.6892
Cameroon No. 95 ID. 14464	2	0.454545	1.40909	641.4	13.3942	2.497
Cameroon No. 96 ID. 14467	2	1	10.8667	616.3	12.6764	2.4965
Cameroon No. 97 ID. 14470	2	0.966667	4.96667	627.9	12.639	2.7024
Cameroon No. 98 ID. 14473	2.13333	1	3.13333	720	12.4148	2.8119
Cameroon No. 99 ID. 14476	2.73333	1	5.1	641.3	12.2392	2.8286
Cameroon No. 100 ID. 14479	2.03448	0.966667	1.9	688.2	12.063	2.83
Cameroon No. 101 ID. 14482	2.15385	0.866667	3	700.6	11.4277	3.0844
Cameroon No. 102 ID. 14485	2.03333	1	3.53333	706.4	11.5954	3.073
Cameroon No. 103 ID. 14488	2.2	0.833333	2.3	694.5	11.4548	3.2943
Cameroon No. 104 ID. 14491	2.43333	1	3.9	675.2	11.5216	3.462
Cameroon No. 105 ID. 14494	2.73333	1	4.06667	657.4	11.7094	3.4786
Cameroon No. 106 ID. 14497	2.4	1	2.53333	668.7	11.5283	3.6467
Cameroon No. 107 ID. 15145	2.56667	1	0.833333	658.4	11.6426	3.8713
Cameroon No. 108 ID. 15148	2.24138	0.966667	3.16667	729.4	11.8494	3.8976
Cameroon No. 109 ID. 15151	2.86667	1	2.86667	681.6	12.0564	3.8934
Cameroon No. 110 ID. 15154	2.06667	1	1.1	751.8	12.2994	3.8628
Cameroon No. 111 ID. 15157	2.16667	1	2.4	663.5	12.5305	3.9017
Cameroon No. 112 ID. 15160	2.03846	0.866667	1.93333	636.4	12.7312	3.9792
Cameroon No. 113 ID. 15163	2.06667	1	3.66667	659.1	12.9562	3.9916
Cameroon No. 114 ID. 15166	2.15385	0.866667	1.86667	667.5	13.1927	4.0209
Cameroon No. 115 ID. 15169	2.82759	0.966667	1.1	621.8	13.4152	4.2174
Cameroon No. 116 ID. 15172	2	0.233333	0.766667	658.6	13.5484	4.3717
Cameroon No. 117 ID. 15175	2.5	0.0666667	1.53333	664.4	13.6122	4.5324
Cameroon No. 118 ID. 15178	2.11111	0.3	0.333333	637.2	13.9436	4.5115
Cameroon No. 119 ID. 15181	2.1	1	11.1667	620.3	14.5502	4.4047
Cameroon No. 120 ID. 15184	2.1	1	1.5	604.6	14.6804	4.2243
Cameroon No. 121 ID. 15187	2.1	1	3.03333	615.9	14.8216	4.1673
Cameroon No. 122 ID. 15190	2.46154	0.866667	2.3	604.2	15.0018	4.0253
Cameroon No. 123 ID. 15193	2.73333	1	2.3	660.7	15.0845	3.8672
Cameroon No. 124 ID. 15196	2.23333	1	1.66667	625	15.1363	3.6952
Cameroon No. 125 ID. 15199	2.86667	1	1.8	553.6	15.055	3.5561
Cameroon No. 126 ID. 15202	1	0	0.733333	379.5	15.2682	2.0672
Cameroon No. 127 ID. 15205	2.2	0.5	2.6	425.3	15.3718	2.2149
Cameroon No. 128 ID. 15208	2.4	0.333333	0.866667	543.4	15.4087	2.4226
Cameroon No. 129 ID. 15211	2.26087	0.766667	3.16667	526.7	15.373	2.631
Cameroon No. 130 ID. 15214	2.34615	0.866667	10.3333	407	15.2431	2.8048
Cameroon No. 131 ID. 15217	2.71429	0.7	2.83333	516.4	15.1653	2.9988
Cameroon No. 132 ID. 15220	2.06897	0.966667	2.76667	476.4	15.0561	3.1489
Cameroon No. 133 ID. 15223	2.25	0.933333	4.03333	587.7	15.0046	3.3862
Cameroon No. 134 ID. 15226	2	0.0714286	13.4286	646.2	14.3512	4.5026
Cameroon No. 135 ID. 15229	2	0.1	0.4	650.4	14.2918	4.7252
Cameroon No. 136 ID. 15232	1	0	0.466667	684	14.535	4.6354
Cameroon No. 137 ID. 15235	2.92308	0.866667	0.5	708.6	14.5801	4.7429
Cameroon No. 138 ID. 15889	2.58333	0.4	0.933333	658.5	14.0318	4.4878
Cameroon No. 139 ID. 15892	2.17857	0.933333	3.63333	637.6	14.2135	4.4018
Cameroon No. 140 ID. 15895	2.92857	0.466667	0.566667	638.7	14.1868	4.2838
Cameroon No. 141 ID. 15898	2.8	0.333333	2.93333	640.7	13.8921	4.3119
Cameroon No. 142 ID. 15901	2.45455	0.733333	1.13333	635.5	13.6225	4.3626
Cameroon No. 143 ID. 15904	3.48276	0.966667	2.66667	656	13.2684	3.9102
Cameroon No. 144 ID. 15907	2.06667	0.5	2.23333	704.9	13.3729	3.6507
Cameroon No. 145 ID. 15910	2.3	0.333333	4.1	831.4	13.4714	3.4362
Cameroon No. 146 ID. 15913	2.19231	0.866667	2.6	673.9	13.6011	3.2604
Cameroon No. 147 ID. 15916	2.29167	0.8	1.9	642	13.7477	3.1489
Cameroon No. 148 ID. 15919	3	0.0333333	1	540.8	13.8564	2.9491
Cameroon No. 149 ID. 15922	2.8	0.333333	2.9	571.6	13.95	2.7897
Cameroon No. 150 ID. 15925	2.72727	0.733333	8.9	518.7	14.0147	2.6654
Cameroon No. 151 ID. 15928	2	0.0666667	10.5333	558.4	14.0139	2.4235
Cameroon No. 152 ID. 15931	2	0.333333	0.666667	607.5	13.9254	2.309
Cameroon No. 153 ID. 16471	1	0	1.8	506.7	11.5996	4.2251
Cameroon No. 154 ID. 16474	2.44	0.833333	0.633333	546.9	11.785	4.3904
Cameroon No. 155 ID. 16477	3.63333	1	1.66667	600.6	11.9908	4.4936
Cameroon No. 156 ID. 16480	2.32143	0.933333	2.76667	636.3	12.2015	4.5724
Cameroon No. 157 ID. 16483	2.14286	0.466667	2.83333	623.8	12.3981	4.6488
Cameroon No. 158 ID. 16486	2.55	0.666667	1.43333	641.9	12.6433	4.6249
Cameroon No. 159 ID. 16489	2.86667	1	1.3	721	12.825	4.569
Cameroon No. 160 ID. 16492	2.42857	0.466667	1.13333	660.8	12.8446	4.7996
Cameroon No. 161 ID. 16495	2.93333	1	2.23333	650.6	12.9949	4.9081
Cameroon No. 162 ID. 16498	2.36364	0.366667	2.83333	620.7	13.1121	4.9159
Cameroon No. 163 ID. 16501	2.25	0.133333	9.66667	606.8	13.306	4.9551
Cameroon No. 164 ID. 16504	2.05263	0.633333	4.13333	668.6	13.3872	5.1708
Cameroon No. 165 ID. 16507	2	0.0333333	1.36667	690.3	13.4078	4.6938
Cameroon No. 166 ID. 16510	3.04545	0.733333	2.33333	788	13.5455	4.5612
Cameroon No. 167 ID. 16513	2	0.0666667	4.56667	674.5	13.2195	4.5941
Cameroon No. 168 ID. 16516	2.38889	0.6	2.76667	742.1	13.8337	4.7926
Cameroon No. 169 ID. 16519	2.31579	0.633333	2.53333	742.5	13.8598	4.9422
Cameroon No. 170 ID. 16522	2.45833	0.8	3.36667	797.7	14.0391	5.0137
Cameroon No. 171 ID. 16525	2.80952	0.7	3.16667	826.9	14.0111	5.223
Cameroon No. 172 ID. 16528	2.18182	0.366667	1.93333	889.1	14.0621	5.4401
Cameroon No. 173 ID. 16531	3.26316	0.633333	3.06667	901.3	14.2439	5.3374
Cameroon No. 174 ID. 16534	2.8	0.833333	2.8	944.8	14.2043	5.5252
Cameroon No. 175 ID. 16537	2.73333	1	27.2333	906.1	14.3551	5.6209
Cameroon No. 176 ID. 16540	2.11111	0.9	1.7	1017.6	14.5124	5.7896
Cameroon No. 177 ID. 16564	2	0.4	29.7667	941	14.4552	5.9461
Cameroon No. 178 ID. 16567	2	0.4	3	957.8	14.3767	6.1425
Cameroon No. 179 ID. 16570	2.17391	0.766667	3.6	1009.5	14.3335	6.3514
Cameroon No. 180 ID. 16573	2.76667	1	6.66667	1065.8	14.2615	6.5648
Cameroon No. 181 ID. 16576	2	0.5	6.7	1036.3	14.1908	6.7583
Cameroon No. 182 ID. 16579	2.5	0.533333	7.86667	1153.7	14.3923	6.7046
Cameroon No. 183 ID. 16582	2.2	0.833333	0.966667	1197.8	14.582	6.7242
Cameroon No. 184 ID. 16585	2.5	1	37.3667	944.1	14.6256	6.5101
Cameroon No. 185 ID. 16588	2	0.0666667	12.7667	1106.2	14.5853	6.6307
Cameroon No. 186 ID. 16591	2.53571	0.933333	29.3	1176.7	14.0777	6.509
Cameroon No. 187 ID. 16594	2.64286	0.933333	9.46667	963.5	13.862	6.4095
Cameroon No. 188 ID. 16597	2.26667	0.5	35.0667	987.3	13.672	6.3455
Cameroon No. 189 ID. 16600	2.63333	1	3	948.6	13.4723	6.3778
Cameroon No. 190 ID. 16603	2.7619	0.7	0.366667	906.9	13.2816	6.4551
Cameroon No. 191 ID. 16606	2.6	1	0.366667	1326.2	14.0389	6.9773
Cameroon No. 192 ID. 16609	2.36667	1	0.733333	1238.1	13.7952	7.0776
Cameroon No. 193 ID. 16612	2.3	0.666667	0.2	1072	13.6101	7.182
Cameroon No. 194 ID. 16615	2.36667	1	0.1	1467.1	14.1947	7.1687
Cameroon No. 195 ID. 16618	2.25	0.533333	0.466667	1458.5	14.4256	7.0536
Cameroon No. 196 ID. 16621	2.52632	0.633333	0.1	1347.3	14.0151	7.2403
Cameroon No. 197 ID. 16624	2.11111	0.6	0.4	1148.3	13.7538	7.2867
Cameroon No. 198 ID. 16633	1	0	0	1360.1	13.5646	7.5406
Cameroon No. 199 ID. 16636	1	0	0	544.8	13.5312	7.7435
Cameroon No. 200 ID. 16639	1	0	0	512.1	13.5658	8.0021
Cameroon No. 201 ID. 16642	1	0	0	434	13.2501	8.4855
Cameroon No. 202 ID. 16645	1	0	0.133333	376.4	14.1817	8.4208
Cameroon No. 203 ID. 16648	1	0	0.4	336.4	14.4574	8.3644
Cameroon No. 204 ID. 16723	2.13636	0.733333	0.866667	350.7	14.7781	8.3815
Cameroon No. 205 ID. 16726	2.15385	0.433333	0.4	380.2	14.8594	8.2648
Cameroon No. 206 ID. 16729	2.28571	0.7	0.266667	604.7	15.1009	8.0868
Cameroon No. 207 ID. 16735	1	0	0.1	597	15.2853	7.8642
Cameroon No. 208 ID. 16840	2	0.2	0.4	529.2	15.5071	7.5665
Cameroon No. 209 ID. 16843	2	0.0333333	0.0333333	632.2	15.361	7.6213
Cameroon No. 210 ID. 16846	1	0	2.36667	464	15.5268	7.7774
Cameroon No. 211 ID. 16849	1	0	0.5	513.1	15.2594	7.7754
Cameroon No. 212 ID. 16852	1	0	0.766667	538.9	14.9796	7.824
Cameroon No. 213 ID. 16855	2.28571	0.933333	0.1	573.4	14.8307	7.8758
Cameroon No. 214 ID. 16858	2.58333	0.4	0.1	673.6	14.6405	7.7178
Cameroon No. 215 ID. 16861	2.13043	0.766667	0.2	786.9	14.2976	7.6419
Cameroon No. 216 ID. 16864	2.33333	0.7	0.0333333	847.8	14.1052	7.5969
Cameroon No. 217 ID. 16867	2.5	0.133333	0	855.3	13.966	7.5607
Cameroon No. 218 ID. 16870	2.58333	0.4	0.2	1090.2	13.6608	7.5302
Cameroon No. 219 ID. 16873	2.25	0.4	0.366667	1101.7	13.2614	7.2455
Cameroon No. 220 ID. 16876	2.04762	0.7	1.26667	1090.7	13.1852	7.0776
Cameroon No. 221 ID. 16879	2.24	0.833333	1.56667	994.3	13.1747	6.8169
Cameroon No. 222 ID. 16903	2	0.0333333	0.4	928.5	13.2163	7.3324
Cameroon No. 223 ID. 16906	2	0.0333333	0.5	954.6	13.0465	7.3976
Cameroon No. 224 ID. 16939	1	0	0.3	1090.3	12.6719	7.3477
Cameroon No. 225 ID. 16945	1	0	0	612.7	12.4651	7.4354
Cameroon No. 226 ID. 16948	1	0	0	555.6	12.3706	7.6458
Cameroon No. 227 ID. 16954	1	0	0.166667	1083.4	12.5953	7.3349
Cameroon No. 228 ID. 16957	2	0.0333333	0.633333	1070.8	12.632	7.3105
Cameroon No. 230 ID. 16960	2.08333	0.4	0.333333	1065.5	12.6125	6.9781
Cameroon No. 231 ID. 16963	2.625	0.266667	0.166667	896.7	12.625	6.7276
Cameroon No. 229 ID. 17014	1	0	0.823529	1082.4	12.5516	7.1045
Cameroon No. 232 ID. 17017	1	0	0.666667	869.8	12.5673	6.5693
Cameroon No. 233 ID. 17020	2.14815	0.9	1.66667	874.2	12.4534	6.5092
Cameroon No. 234 ID. 17023	2.2069	0.966667	0.766667	649.9	12.2551	6.5875
Cameroon No. 235 ID. 17026	2.28	0.833333	0.2	1005.3	11.9743	6.7222
Cameroon No. 236 ID. 17029	2.03846	0.866667	0.4	1006.1	11.985	7.0622
Cameroon No. 237 ID. 17032	2	0.2	0.133333	1164	11.766	6.6885
Cameroon No. 238 ID. 17035	2.18182	0.733333	0.5	1196.2	11.6035	6.5824
Cameroon No. 239 ID. 17038	1	0	0.266667	1247.4	11.5861	6.409
Cameroon No. 240 ID. 17041	2.04	0.833333	0.633333	764.5	11.5781	6.2909
Cameroon No. 241 ID. 17044	2.03704	0.9	1.23333	727.7	11.5072	6.0971
Cameroon No. 242 ID. 17047	2.29412	0.566667	0.566667	726	11.3032	6.0148
Cameroon No. 243 ID. 17050	2	0.466667	0.8	584.7	11.1338	5.8998
Cameroon No. 244 ID. 17053	2.17647	0.566667	1.96667	1174	10.9862	5.8293
Cameroon No. 245 ID. 17056	2	1	0.833333	1100.8	10.7955	5.674
Cameroon No. 246 ID. 17059	2.03571	0.933333	0.733333	1041.2	10.5887	5.4756
Cameroon No. 247 ID. 18148	2.03448	0.966667	14.4333	68.8	10.2345	3.2343
Cameroon No. 248 ID. 18151	2.1	1	4.86667	82.1	10.4089	3.0825
Cameroon No. 249 ID. 18154	2.38462	0.433333	8.6	464.9	10.6031	3.2187
Cameroon No. 250 ID. 18157	2	0.8	7.1	444	10.7371	3.2556
Cameroon No. 251 ID. 18160	2	0.833333	4.6	404.4	10.7689	3.4413
Cameroon No. 252 ID. 18694	2	0.633333	3.2	460.2	10.8853	3.5537
Cameroon No. 253 ID. 18697	2	0.9	4.26667	658.6	11.0876	3.5582
Cameroon No. 254 ID. 18700	2	0.833333	4	682.6	11.234	3.5743
Cameroon No. 255 ID. 18703	2.31034	0.966667	1.76667	644.8	11.3219	3.4985
Cameroon No. 256 ID. 18706	2	0.866667	1.36667	520.4	10.9336	4.0502
Cameroon No. 257 ID. 18709	2.16667	1	2.96667	374.2	11.041	4.2049
Cameroon No. 258 ID. 18712	2.43333	1	2.06667	465.2	11.0532	4.4695
Cameroon No. 259 ID. 18715	2	0.933333	2.83333	457.2	11.1639	4.6531
Cameroon No. 260 ID. 18718	2.39286	0.933333	1.6	428.7	11.3673	4.5892
Cameroon No. 261 ID. 18730	2	0.333333	1.96667	421	11.4869	4.4881
Cameroon No. 262 ID. 18733	2.33333	0.7	6.56667	558.9	11.6284	4.5109
Cameroon No. 263 ID. 18736	2.05882	0.566667	2.46667	641.6	11.6782	4.6931
Cameroon No. 264 ID. 18739	2	0.2	2.8	651.6	11.8182	4.7707
Cameroon No. 265 ID. 18742	2.16667	1	3.63333	606.5	12.0056	4.8991
Cameroon No. 266 ID. 18745	2.05263	0.633333	8.66667	591.7	12.0866	5.0833
Cameroon No. 267 ID. 18748	2.3	0.666667	2.6	596.2	12.2062	5.258
Cameroon No. 268 ID. 18751	2.03448	0.966667	0.933333	729.2	12.3266	5.4588
Cameroon No. 269 ID. 18754	2.29167	0.8	0.766667	988.3	12.4011	5.7496
Cameroon No. 270 ID. 18757	2	0.466667	26.8667	903.7	12.2625	5.8438
Cameroon No. 271 ID. 18760	2.08696	0.766667	0.866667	990.9	12.322	5.9565
Cameroon No. 272 ID. 18763	2.2	0.166667	12.3333	864.4	12.4741	6.054
Cameroon No. 273 ID. 18862	2.19048	0.7	1.96667	843.6	12.7895	6.5687
Cameroon No. 274 ID. 18865	2	0.5	15.5333	929.6	13.0799	6.5935
Cameroon No. 275 ID. 18868	2	0.233333	20.9333	889.6	12.9682	6.5972
Cameroon No. 276 ID. 18871	2.23077	0.866667	8.06667	878.8	12.5419	6.2332
Cameroon No. 277 ID. 18874	2.09524	0.7	96.6667	1236	10.1252	6.0404
Cameroon No. 278 ID. 18889	2.23333	1	1.56667	1366	10.15	5.9263
Cameroon No. 279 ID. 18892	2.03333	1	6.33333	535.3	9.9985	6.3212
Cameroon No. 280 ID. 19267	2	1	18.3	112.1	9.8154	4.602
Cameroon No. 281 ID. 19270	2	1	14.4333	108.5	10.1496	4.7014
Cameroon No. 282 ID. 19273	2	1	297	323	10.2873	4.7077
Cameroon No. 283 ID. 19276	2	0.533333	15.7333	551	10.2372	4.8562
Cameroon No. 284 ID. 19279	2	0.4	1.73333	742.1	10.1933	5.0168
Cameroon No. 285 ID. 19282	2.14286	0.466667	6.33333	470	11.3999	4.9804
Cameroon No. 286 ID. 19285	2	1	3.23333	568.4	11.4813	5.1511
Cameroon No. 287 ID. 19288	2.06897	0.966667	35.7333	639.2	11.614	5.3278
Cameroon No. 288 ID. 19291	2	0.366667	0.666667	693.5	11.7742	5.407
Cameroon No. 289 ID. 19516	2.25	0.533333	1.1	636.5	11.094	5.0676
Cameroon No. 290 ID. 19519	2	1	1.43333	825.4	10.8988	5.0576
Cameroon No. 291 ID. 19522	2.05263	0.633333	3.13333	927.4	10.8322	5.2959
Cameroon No. 292 ID. 19525	2.07143	0.466667	2	748	10.9391	5.4558
Cameroon No. 293 ID. 19528	2	0.166667	0.4	716.5	11.1239	5.5869
Cameroon No. 294 ID. 19531	2	0.966667	2.13333	717.4	11.142	5.7567
Cameroon No. 295 ID. 19534	2	0.533333	3.2	667.1	11.3095	5.7606
Cameroon No. 296 ID. 19537	2	0.533333	1.76667	725.3	11.4866	5.7885
Cameroon No. 297 ID. 19540	2	1	2.73333	1489.6	10.1913	5.6967
Cameroon No. 298 ID. 19543	2	0.233333	2.33333	1320.3	10.3339	5.5303
Cameroon No. 299 ID. 19546	1	0	1.96667	1466.1	10.0858	5.466
Cameroon No. 302 ID. 20500	2.5	0.4	1.2	448.132	14.2424	10.7656
Cameroon No. 303 ID. 20503	3.36842	0.633333	2.26667	471.699	14.2993	10.6405
Cameroon No. 304 ID. 20506	2.72222	0.6	1.73333	365.709	14.6749	10.7773
Cameroon No. 305 ID. 20509	3.10526	0.633333	2.06667	483.872	14.2495	10.5085
Cameroon No. 307 ID. 20860	2.83333	0.4	1.2	515.309	13.9008	10.8609
Cameroon No. 301 ID. 20863	2.93333	0.5	1.53333	424.767	14.3273	10.5848
Cameroon No. 306 ID. 20866	2.94444	0.6	1.83333	416.758	14.3628	10.451
Cameroon No. 308 ID. 20872	2.75	0.533333	1.5	782.96	13.8409	10.7335
Cameroon No. 309 ID. 20875	2.6	0.555556	1.55556	423.697	14.3273	10.5848
Cameroon No. 310 ID. 20878	2.2	1	29.6667	51.4911	9.4556	4.4337
Cameroon No. 311 ID. 20881	2.24138	0.966667	58.6	221.961	9.484	4.6482
Cameroon No. 312 ID. 20884	2.04	0.833333	41.8333	264.735	9.4727	4.9086
Cameroon No. 313 ID. 20887	2.16667	1	51.8667	160.712	9.5557	5.5504
Cameroon No. 314 ID. 20890	2.11538	0.866667	14.7667	138.329	9.0069	5.7712
Cameroon No. 315 ID. 20893	2	0.933333	4.16667	66.2229	9.1496	5.7036
Cameroon No. 316 ID. 20896	2.16667	1	22.2333	119.835	9.5264	5.7227
Cameroon No. 317 ID. 20899	2.03448	0.966667	1	243.58	9.7176	5.7509
Cameroon No. 318 ID. 20902	3	1	12.5	1313.23	10.0927	5.9302
Cameroon No. 319 ID. 20905	2.17241	0.966667	4.83333	1263.82	10.0268	5.9987
Cameroon No. 320 ID. 20908	2	0.7	7	719.597	9.9941	5.3103
Cameroon No. 321 ID. 20911	2.30769	0.866667	2.26667	1223.19	10.2498	5.2773
Cameroon No. 322 ID. 20914	2.5	0.466667	1.93333	327.859	14.0042	9.9407
Cameroon No. 323 ID. 20917	2.6	0.666667	12.4	226.394	13.4081	9.2941
Cameroon No. 324 ID. 20935	2.35714	0.466667	4.6	223.082	13.4046	8.9881
Cameroon No. 325 ID. 20938	2.27778	0.6	4.56667	208.869	13.1679	9.0275
Cameroon No. 326 ID. 20941	2.25	0.533333	4.9	181.304	13.6741	9.0863
Cameroon No. 327 ID. 20944	2.125	0.266667	4.3	339.437	13.4131	9.7167
Cameroon No. 328 ID. 20947	2	0.2	6.13333	220.398	13.8525	9.3254
Cameroon No. 329 ID. 20950	2.27273	0.366667	4.2	335.426	14.0379	9.5737
Cameroon No. 330 ID. 20953	2.27273	0.366667	4.76667	758.375	13.5127	10.2066
Cameroon No. 331 ID. 20956	2	0.266667	4.03333	536.876	13.7073	10.135
Cameroon No. 332 ID. 20977	2	0.7	3.03333	1229.26	10.6843	6.1918
Cameroon No. 333 ID. 20980	3	0.5	1	1703.05	10.6274	5.9447
Cameroon No. 334 ID. 21007	2.1	0.333333	4.06667	207.026	13.9984	8.8997
Cameroon No. 335 ID. 21010	2.16667	0.2	4.33333	235.139	14.2453	9.3572
Cameroon No. 336 ID. 21013	2.25	0.133333	3.8	300.634	14.1768	9.4398
Cameroon No. 337 ID. 21016	2.2	0.166667	2.96667	329.065	12.6661	8.5594
Cameroon No. 338 ID. 21073	2.5	0.2	3.2	294.13	13.0726	8.5916
Cameroon No. 339 ID. 21076	2.5	0.133333	2.9	314	14.9474	10.8453
Cameroon No. 340 ID. 21271	2.25	0.133333	1.6	233.105	14.3338	10.5929
Cameroon No. 341 ID. 21274	2.25	0.133333	1.6	296	15.0305	12.0766
Cameroon No. 342 ID. 21277	2	0.0666667	1.5	304	15.0386	11.8497
Cameroon No. 1 ID. 22735	2.14286	1	25.6429	0	9.3116	4.1861
